# Supplementary material for: Sex Differences in the Incidence and Outcomes of Patients Hospitalized by Idiopathic Pulmonary Fibrosis (IPF) in Spain from 2016 to 2019
Source: J Clin Med. 2021 Aug 6;10(16):3474. doi: 10.3390/jcm10163474 (PMC8396834; doi:10.3390/jcm10163474)
Supplement: Supplementary file 1 [file jcm-10-03474-s001.zip]

Archive with 1 entries (1 files):
- jcm-1289243-supplementary.pdf
